# Supplementary material for: Prognostic Impact of Heat Shock Protein 90 Expression in Women Diagnosed with Cervical Cancer
Source: Int J Mol Sci. 2024 Jan 26;25(3):1571. doi: 10.3390/ijms25031571 (PMC10855426; doi:10.3390/ijms25031571)
Supplement: Supplementary file 1 [file ijms-25-01571-s001.zip]

Archive with 1 entries (1 files):
- ijms-2825515-supplementary.pdf
